# Supplementary material for: Structure, Vibrational Spectra, and Cryogenic MatrixPhotochemistry of 6-Bromopyridine-2-carbaldehyde: From the Single Molecule of the Compound to the Neat Crystalline Material
Source: Molecules. 2023 Feb 9;28(4):1673. doi: 10.3390/molecules28041673 (PMC9962366; doi:10.3390/molecules28041673)
Supplement: Supplementary file 1 [file molecules-28-01673-s001.zip]

Archive with 1 entries (1 files):
- molecules-2194262-supplementary.pdf
